# Supplementary material for: Numerical Study of a Novel Kagome-Inspired Photonic Crystal Fiber-Based Surface Plasmon Resonance Biosensor for Detection of Blood Components and Analytical Targets
Source: Biosensors (Basel). 2025 Aug 15;15(8):539. doi: 10.3390/bios15080539 (PMC12384928; doi:10.3390/bios15080539)
Supplement: Supplementary file 1 [file biosensors-15-00539-s001.zip]

Archive with 2 entries (2 files):
- biosensors-3769188-supplementary-proofreading.pdf
- biosensors-3769188-Video S1.gif
